# Supplementary material for: The Discrepancy Between Influenza Vaccine Recommendation and Uptake Among Healthcare Workers in China: A Multicenter Cross-Sectional Study
Source: Vaccines (Basel). 2026 Feb 11;14(2):166. doi: 10.3390/vaccines14020166 (PMC12945061; doi:10.3390/vaccines14020166)
Supplement: Supplementary file 1 [file vaccines-14-00166-s001.zip]

Archive with 1 entries (1 files):
- vaccines-4113563-supplementary.pdf
